# Supplementary material for: Multiple nest entrances alter foraging and information transfer in ants
Source: R Soc Open Sci. 2020 Feb 26;7(2):191330. doi: 10.1098/rsos.191330 (PMC7062076; doi:10.1098/rsos.191330)
Supplement: Dataset [file rsos191330supp3.xlsx]

## Sheet: Figure 2a Outfow of ants
				Time (min)
				5	10	15	20	25	30	35	40	45	50	55	60	65	70	75	80	85	90	95	100	105	110	115	120
	One Entrance	C1		51	39	27	40	38	44	34	37	29	23	33	16	28	16	23	18	27	15	21	22	18	22	17	11
		C2		25	26	34	28	19	12	18	20	29	22	22	21	36	24	26	24	26	21	21	29	22	20	16	14
		C3		10	59	50	53	43	48	28	30	48	41	35	34	25	24	41	46	42	40	37	26	49	41	31	28
		C4		5	32	42	35	34	26	30	40	21	19	32	18	20	15	18	26	22	21	17	28	6	15	18	21
		C5		7	38	18	28	13	20	35	17	14	16	23	24	25	34	22	14	21	14	19	21	30	10	20	21
		C6		20	39	37	21	26	34	27	26	20	21	24	23	36	34	26	37	22	22	22	23	26	17	14	21
		C7		1	19	22	24	21	25	38	37	26	27	31	32	26	32	27	24	9	21	26	10	14	15	17	16
		C8		6	52	60	48	25	33	37	29	32	29	17	33	25	24	27	22	25	18	22	23	29	16	27	22
		C9		3	28	21	31	17	18	11	22	19	11	16	11	18	12	19	11	7	13	12	24	12	12	19	27
	Two entrances	C1		12	29	15	29	39	9	41	36	16	34	43	32	35	27	25	31	25	26	13	21	22	27	23	14
		C2		30	42	18	18	27	29	29	27	27	35	17	18	29	16	31	25	26	14	14	21	13	22	24	13
		C3		19	16	38	17	42	26	27	50	21	21	22	27	19	37	28	37	32	34	29	29	26	31	32	40
		C4		10	10	27	14	24	24	22	32	23	16	24	24	38	28	28	26	21	16	25	23	32	23	19	23
		C5		17	17	18	31	36	34	25	22	36	26	37	30	20	27	16	37	27	21	26	24	21	21	18	18
		C6		9	59	34	29	24	34	20	35	34	39	37	33	35	41	28	32	39	26	31	35	32	31	33	20
		C7		4	5	13	28	23	35	18	38	27	22	23	29	17	13	24	17	23	19	12	14	15	13	20	12
		C8		20	78	46	30	22	26	19	32	23	19	12	16	21	18	16	17	15	15	14	13	26	13	17	17
		C9		6	36	28	36	31	28	27	17	27	29	25	24	28	25	20	20	16	18	10	21	20	17	15	20

## Sheet: Figure 2b Total outflow of ants
	Colony ID	One entrance	Two entrances
	C1	649	624
	C2	555	565
	C3	909	700
	C4	561	552
	C5	504	605
	C6	618	770
	C7	540	464
	C8	681	545
	C9	394	544

## Sheet: Figure 4 Trail and Asymmetry
	Colony	Total trail duration (min)	Asymmetry Index of entrance use Ia5min
	C1	5	0.273
	C2	10	0.563
	C3	0	0.368
	C4	0	0.2
	C5	15	0.529
	C6	10	0.333
	C7	0	0
	C8	90	1
	C9	40	0.667

## Sheet: Figure 5 Individual follow-up
			Number of foragers (out of 10) that
			Reached the food	Returned to the nest	Kept strolling
	One entrance	C1	5	3	2
		C2	1	4	5
		C3	2	3	5
		C4	3	2	5
		C5	2	3	5
		C6	8	1	1
		C7	3	4	3
		C8	6	4	0
		C9	2	6	2
	Two entrances	C1	0	1	9
		C2	1	3	6
		C3	1	2	7
		C4	3	2	5
		C5	4	2	4
		C6	2	5	3
		C7	0	3	7
		C8	9	1	0
		C9	4	2	4

## Sheet: Figure 6 Sucrose consumption
		Sucrose consumption (mg)
	Colony ID	One entrance	Two entrances
	C1	0.163	0.125
	C2	0.115	0.084
	C3	0.146	0.108
	C4	0.119	0.069
	C5	0.111	0.09
	C6	0.114	0.103
	C7	0.17	0.142
	C8	0.172	0.170
	C9	0.094	0.132

## Sheet: Table 1
			Max outflow occurrence time (min)	Max outflow per minute
	One entrance	C1	5	37
		C2	3	9
		C3	10	19
		C4	8	15
		C5	10	18
		C6	5	14
		C7	14	9
		C8	6	17
		C9	10	14
	Two entrances	C1	25	10
		C2	7	17
		C3	11	16
		C4	22	11
		C5	21	13
		C6	8	18
		C7	29	12
		C8	6	42
		C9	9	27
